# Supplementary material for: Results of an exploratory survey within ESTS membership in 2022 on current trend of robotic-assisted thoracic surgery and its training perspectives
Source: Interdiscip Cardiovasc Thorac Surg. 2024 Mar 5;38(4):ivae031. doi: 10.1093/icvts/ivae031 (PMC11014782; doi:10.1093/icvts/ivae031)
Supplement: ivae031_Supplementary_Data [file ivae031_supplementary_data.zip]

Archive with 2 entries (2 files):
- Annex 1 - ICVTS.docx
- Annex 2 - ICVTS.docx
